# Supplementary material for: Low Evidence for Tinnitus Risk Factors: A Systematic Review and Meta-analysis
Source: J Assoc Res Otolaryngol. 2022 Nov 15;24(1):81–94. doi: 10.1007/s10162-022-00874-y (PMC9971395; doi:10.1007/s10162-022-00874-y)
Supplement: Supplementary file 3 — Supplementary file2 (XLSX 232 KB) [file 10162_2022_874_MOESM3_ESM.xlsx]

## Sheet: Included n=25
									Newcastle Ottawa Scale (NOS)					Socio-demographic										Hearing-related						Otological					Potentially ototoxic medications			Lifestyle								Comorbidities
First author	Journal	Year	Country	Type of study		Database	Tinnitus definition	Adjustments in statistical modelling	Selection of study groups (four points)	Comparability of groups (two points)	Ascertainment of exposure and outcomes (three points) for case–control and cohort studies, respectively	Tinnitus prevalence data	Tinnitus incidence data	Sex	Age	Marital status	Race/ Ethnicity	Geographic region	Family history	Education level	Employment status	Income	Social environment	Clinically measured hearing loss	Self-report hearing loss	Noise exposure (leisure)	Noise exposure (occupational)	Ototoxic drug exposures	Other exposures	Infectious	Labyrinthine	Neoplastic	Traumatic ear injury	Other	Antibiotics	Anti-neoplastic	Other drugs	Alcohol	Body Mass Index	Caffeine	Diet and nutrition	Drug addictions	Health benefits	Physical activity	Smoking	Cardiovascular	Endocrine & metabolic	Hepatological	Immune-mediated
Aarhus	JAMA Otolaryngology-Head & Neck Surgery	2015	Norway	Cohort	prospective	School Hearing Investigation in Nord-Trøndelag (SHINT), Nord-Trøndelag Hearing Loss Study (NTHLS)	self-report	adjusted for age, sex, noise exposure in adulthood, and adult hearing threshold	3	2	2	Prevalence (ratio)	none	none	none	none	none	none	none	none	none	none	none	SNHL (OR), Hearing loss after recurrent otitis media (OR)	none	none	none	none	none	Acute otitis media (OR), Otitis media with effusion (OR), Chronic suppurotive otitis media (OR)	none	none	none	Cerumen (OR), All childhood hearing disorders (OR), Unknown or no registered diagnosis (Unspecified), Other small diagnostic groups (OR)	none	none	none	none	none	none	none	none	none	none	none	none	none	none	none
Aarhus	Ear Hear	2020	Norway	Cohort	prospective	School Hearing Investigation in Nord-Trøndelag (SHINT), Health investigation in Nord Trøndelag in adulthood (HUNT 1, 2, or 3)	ICD codes	adjusted for age, sex, education, income, and smoking	3	2	3	Prevalence (ratio)	none	none	none	none	none	none	none	none	none	none	none	none	none	none	none	none	none	Chronic suppurotive otitis media (OR)	none	none	none	none	none	none	none	none	none	none	none	none	none	none	none	none	none	none	none
Auvinen	Int J Epidemiol	2019	Sweden/Finland	Cohort	prospective	Cohort Study of Mobile Phone Use and Health (COSMOS)	self-report	adjusted for age, gender, country, smoking, education, SF-12 physical and mental health scores	4	2	2	Prevalence at baseline (excluded/total available)	none	none	none	none	none	none	none	none	none	none	none	none	none	Amount of mobile phone use (OR)	none	none	Amount of mobile phone use (OR)	none	none	none	none	none	none	none	none	none	none	none	none	none	none	none	none	none	none	none	none
Bernhardt	Journal of Oral Rehabilitation	2011	Germany	Cohort	prospective	Study of Health in Pomerania	self-report	confounders were age, sex, school education, muscle tenderness on palpation and headache	4	2	3	Prevalence (ratio)	Incidence R	N	N	none	none	none	none	School education (N)	none	none	none	none	none	none	none	none	none	none	none	none	none	none	none	none	none	none	none	none	none	none	none	none	none	none	none	none	none
Chen	Oncotarget	2018	Taiwan	Cohort	retrospective	Taiwan National Health Insurance Resource Database	ICD codes	adjusted for age, hormone replacement therapy, catastrophic illness, insurance income, otitis media, menieres disease, hearing loss, diabetes mellitus, hypertension, depression, insomnia, stroke, dementia, chronic kidney disease, osteoporosis, Nephritis/Nephrotic syndrome/Nephrosis, Hyperlipidaemia, systemic lupus erythematosus, ischemia heart disease, deep vein thrombosis, Urbanization level and…	4	2	3	none	Incidence (HR)	none	HR	none	none	Urbanisation (HR)	none	none	none	none	none	Hearing loss, unspecified (HR)	none	none	none	none	none	Otitis media (HR)	Meniere's (HR)	none	none	Meniere's disease (HR)	none	none	Hormonal replacement therapy (HR)	none	none	none	none	none	Health Insurance (HR), Level of care (HR)	none	none	Stroke (HR), Hypertension (HR), Ischemic heart disease (HR), Deep vein thrombosis (HR)	Diabetes mellitus (HR), Hyperlipidemia (HR)	none	Systemic lupus erythematosus (HR)
Chen	PLoS One	2019	Taiwan	Cohort	retrospective	Taiwan National Health Insurance Research Database	ICD codes	adjusted for age, sex, sleep disorders, heart disease, hypertension, diabetes, hyperlipidemia, chronic kidney disease, and chronic hepatitis, geographic region, and urbanization level	4	2	2	none	none	none	none	none	none	none	none	none	none	none	none	none	none	none	none	none	none	none	none	none	none	none	none	none	none	none	none	none	none	none	none	none	none	none	none	none	none
Dougherty	Journal of Rehabilitation Research & Development	2013	US	Cohort	retrospective	Military Health System Data Repository, Expeditionary Medical Encounter Database (EMED) and Defense Enrollment Eligibility Reporting System (DEERS)	ICD codes	adjusted for age, hearing protection status, branch of service, head injury, and ISS (overall injury severity)	3	2	3	Prevalence NR (blast injury)	Incidence NR (blast injury)	none	none	none	none	none	none	none	Branch of military service (OR), Military rank (OR), Occupational speciality (OR)	none	none	none	none	none	Blast mechanisms (OR)	none	none	none	none	none	Tympanic membrane rupture (OR)	none	none	none	none	none	none	none	none	none	none	none	none	none	none	none	none
Eick-Cost	Am J Trop Med Hyg	2017	USA	Cohort	retrospective	Defense Medical Surveillance System (DMSS), the Pharmacy Data Transaction Service (PDTS), and the Theater Medical Data Store (TMDS)	ICD codes	adjusted for age, sex, service, grade, and year of prescription start	3	2	3	none	Incidence (military on antimalarials) (ratio)	none	none	none	none	none	none	none	none	none	none	none	none	none	Deployment status (N)	none	Antimalarials (RR)	none	none	none	none	none	none	none	none	none	none	none	none	none	none	none	none	none	none	none	none
Fredriksson	Int Arch Occup Environ Health	2019	Sweden	Cohort	retrospective	N/A	self-report	adjusted for age, education and income, smoking, use of hearing protection at work and leisure noise index	3	2	2	none	none	none	N	none	none	none	none	none	Working in preschool (OR)	none	none	none	none	none	Noise in pre-school teachers (RR)	none	none	none	none	none	none	none	none	none	none	none	none	none	none	none	none	none	none	none	none	none	none
Glicksman	Am J Med	2014	USA	Cohort	prospective	Nurses’ Health Study II	self-report	adjusted for age (continuous), hearing loss, smoking status (current, past, or never), comorbid conditions (diabetes, hypertension, multiple sclerosis, and depression), medications used at least 1 day per week (analgesics, diuretics, and antidepressants), BMI, and smoking status	3	2	2	Prevalence R	Incidence (cases per 100,000 person yrs)	none	none	none	none	none	none	none	none	none	none	none	none	none	none	none	none	none	none	none	none	none	none	none	none	none	none	Caffeine intake (HR)	none	none	none	none	none	none	none	none	none
Gopinath	Annals of Epidemiology	2010a	Australia	Cohort	prospective	Blue Mountains Hearing Study	audiologist-administered questionnaire	adjusted for age, sex, any hearing loss, history of severe neck injury (whiplash), history of middle ear infection, and symptomatic dizziness	4	1	2	Prevalence (ratio)	Incidence (5-year incidence rate %)	OR	OR	none	none	none	none	none	none	none	none	Hearing loss (>25 dB HL), unspecified (OR)	none	none	none	none	none	History of middle ear infection (OR)	Symptomatic dizziness (OR)	none	none	none	none	none	none	none	none	none	none	none	none	none	none	none	Hyperlipidemia (OR)	none	none
Gopinath	Ear & Hearing	2010b	Australia	Cohort	prospective	Blue Mountains Hearing Study	audiologist-administered questionnaire	adjusted for age and sex	3	1	3	none	Incidence (5-yr incidence rate %)	N (% incidence)	N (% incidence)	none	none	none	none	none	none	none	none	Hearing loss, unspecified (HR)	none	none	none	none	none	none	none	none	none	none	none	none	none	none	none	none	none	none	none	none	none	none	none	none	none
Hutter	Occupational & Environmental Medicine	2010	Austria	Case-control	retrospective	N/A	medical diagnosis	adjusted for years of education (less than and 12 years or more) and living in an urban area	2	2	2	none	none	N	N	N	none	none	none	N	N	none	City resident (N)	none	none	Mobile phone use (OR)	none	none	Mobile phone use (OR)	none	none	none	none	none	none	none	none	none	none	none	none	none	none	none	none	none	none	none	none
Hwang	JAMA Otolaryngol Head Neck Surg	2018	Taiwan	Cohort	retrospective	Taiwan National Health Insurance Resource Database	ICD codes	adjusted for sleep disorders, heart disease, diabetes, hypertension, Hyperlipidaemia, chronic kidney disease, chronic hepatitis, anxiety, depression, pregnancy, menopause, chronic obstructive pulmonary disease, use of oral contraceptives, geographic region of residence, urbanization level, socioeconomic status	4	2	2	none	none	none	none	none	none	none	none	none	none	none	none	none	none	none	none	none	none	none	none	none	none	none	none	none	none	none	none	none	none	none	none	none	none	none	none	none	none
King	Neuro Oncol	2017	USA	Cohort	retrospective	Childhood Cancer survivor study	self-report	Covariates included sex, age at primary cancer diagnosis, occurrence of an SMN, and recurrence of medulloblastoma/PNET	3	2	2	Prevalence NR (medulloblastoma)	Incidence NR (medulloblastoma)	none	none	none	none	none	none	none	none	none	none	none	none	none	none	Platinum (HR)	Temporal/frontal lobe radiotherapy of 50 Gy or more (HR)	none	none	none	none	none	none	none	none	none	none	none	none	none	none	none	none	none	none	none	none
Koo	Laryngoscope	2017	Taiwan	Case-control	retrospective	Taiwan National Health Insurance Research Database	ICD codes	adjusted for the potential confounding effects of comorbidities	4	2	3	none	none	N	N	none	none	none	none	none	none	none	none	SNHL (OR)	none	none	none	none	none	none	Meniere's Disease (OR)	none	none	none	none	none	none	none	none	none	none	none	none	none	none	none	none	none	none
Lee	Eur Arch Otorhinolaryngol	2016	Taiwan	Cohort	retrospective	Taiwan National Health Insurance Resource Database	ICD codes	adjusted for age, sex, and common comorbidities including hearing loss and degenerative and vascular ear disorders	4	2	3	none	Incidence (cases per 1,000 person yrs)	gender (HR)	HR	none	none	none	none	none	none	none	none	Hearing loss, unspecified (HR)	none	none	none	none	none	none	none	none	none	Degenerative and vascular disorders of ear (HR)	none	none	none	none	none	none	none	none	none	none	none	none	none	none	none
Nondahl	Journal of the American Academy of Audiology	2002	USA	Cohort	prospective	Epidemiology of Hearing Loss Study	self-report	adjusted for age and gender	4	2	3	Prevalence (ratio)	Incidence (5 year %)	OR	mean age (N)	none	none	none	none	12 or more years of education (N)	none	none	none	Hearing loss, unspecified (HR)	none	History of hunting (N), History of target shooting (N)	Occupational noise exposure (N), N (Firearms)	none	none	Possible middle ear effusion (N)	none	none	none	Conductive hearing loss (N), Otosclerosis (OR)	none	none	Regular aspirin use (N)	History of heavy drinking (N), Ethanol consumption (N)	none	none	none	none	none	none	Current smoker (N)	Total cholesterol (OR), Hypertension (N), History of cardiovascular disease (N), Mean total cholesterol (N)	Diabetes (N)	none	none
Nondahl	International Journal of Audiology	2010	USA	Cohort	prospective	Epidemiology of Hearing Loss Study	self-report	adjusted for age	4	2	3	Prevalence (ratio)	Incidence R	OR	OR	none	none	none	none	none	none	none	none	Hearing loss, unspecified (HR)	none	none	none	none	none	none	none	none	none	none	none	none	none	Ethanol consumption (HR)	Obesity (HR)	none	none	none	none	none	History of ever smoking (HR)	none	none	none	Arthritis (HR)
Schink	Occupational & Environmental Medicine	2014	Germany	Cohort	retrospective	databases from three German statutory health insurance providers	ICD codes	adjusted for sex and age at cohort entry, for population density of place of residence, health insurance provider and federal state	4	2	2	none	Incidence (number of cases, person-time in 100,000 person yrs)	HR	HR	none	none	none	none	none	none	none	none	none	none	none	Occupation:Musicians (HR)	none	none	none	none	none	none	none	none	none	none	none	none	none	none	none	none	none	none	none	none	none	none
Shih	PLoS One	2017	Taiwan	Cohort	retrospective	Taiwan National Health Insurance Research Database	ICD codes	covariates included gender, age group, geographical area of residence, urbanization level of residence and monthly income	3	2	3	none	Incidence R	HR	HR	none	none	Colinearity with social environment	none	none	none	none	Urbanisation level (HR)	none	none	none	none	none	none	none	none	none	none	none	Aminoglycosides (HR), Macrolides (HR)	Antineoplastic agents	Aspirin (HR), Loop diuretics (HR), NSAIDs (HR)	none	none	none	none	none	Insured premiums (HR)	none	none	Heart failure (HR), Hypertension (HR), Stroke (HR)	Diabetes (HR)	Liver cirrhosis (HR)	none
Stohler	Clin Epidemiol	2019	UK	Case-control	retrospective	Clinical Practice Research Datalink	Read codes	adjusted for smoking, alcohol consumption, and BMI	3	2	2	none	Incidence (cases per 10,000 person yrs)	N	N	none	none	none	none	none	none	none	none	SNHL (OR), Conductive hearing loss (OR)	none	none	none	none	none	Otitis media (OR), otitis externa (OR), Labyrinthitis (OR	Acute vestibular neuronitis (OR), Benign positional vertigo (OR)	none	none	Cerumen (OR)	none	none	none	Alcohol consumption (OR)	BMI (OR)	none	none	none	none	none	Smoking (OR)	Arrhythmia (OR), Hypertension (OR), Myocardial infarction (OR), Congestive heart failure (OR), Stroke/transient ischemic attack (OR)	Diabetes mellitus (OR), Hyperlipidemia (OR), Hypothyroidism (OR), Hyperthyroidism (OR)	none	Rheumatoid arthritis (OR)
Vessey	Contraception	2001	UK	Cohort	prospective	Oxford-Family Planning Association contraceptive study	ICD codes	adjusted for age (5-year groups)	3	1	3	none	Incidence (N)	none	none	none	none	none	none	none	none	none	none	none	none	none	none	none	none	none	none	none	none	none	none	none	Oral contraceptive use (RR)	none	none	none	none	none	none	none	none	none	none	none	none
Whelan	Pediatr Blood Cancer	2011	USA	Cohort	retrospective	Childhood Cancer Survivor Study	self-report	adjusted for age and for gender , with potential within-family correlation accounted for using generalized estimating equations	2	2	1	Prevalence (ratio)	Incidence (20 yr cumulative incidence rate %	none	none	none	none	none	none	none	none	none	none	none	none	none	none	Platinum compounds (RR)	Radiotherapy (RR)	none	none	none	none	none	none	none	none	none	none	none	none	none	none	none	none	none	none	none	none
Yang	J Maxillofac Oral Surg	2015	Taiwan	Cohort	retrospective	Taiwan National Health Insurance Research Database	ICD codes	adjusted for age, sex and otitis media	4	1	3	none	Incidence (cases per 10,000 person yrs)	N	N	none	none	none	none	none	none	none	none	none	none	none	none	none	none	none	none	none	none	none	none	none	none	none	none	none	none	none	none	none	none	none	none	none	none
																										Family History
[truncated: 14 more columns]

## Sheet: Excluded n=24
Reference	Study design
Bendush, C. L., & Weber, R. (1976). Tobramycin sulfate: a summary of worldwide experience from clinical trials. The Journal of infectious diseases, 134 Suppl, S219–S234. https://doi.org/10.1093/infdis/134.supplement_1.s219	Cohort
Berglund, M., Suneson, P., Florentzson, R., Fransson, M., Hultcrantz, M., Westman, E., & Eriksson, P. O. (2019). Tinnitus and taste disturbances reported after myringoplasty: Data from a national quality registry. The Laryngoscope, 129(1), 209–215. https://doi.org/10.1002/lary.27325	Cohort
Di Pietro, G., Carrabba, L., Giannini, P., Marciano, E., Speranza, B., Cerruti, C., Petrosino, M., Nardo, M.P., Valoroso, L.. (2007). Evaluation of the psychopathological risk factors associated with tinnitus: A case-control study of an outpatient cohort. Audiological Medicine 5:2, 125-128, DOI: 10.1080/16513860701296132	Case-control
Esfahani Monfared, Z., Khosravi, A., Safavi Naini, A., Radmand, G., & Khodadad, K. (2017). Analysis of Cisplatin-Induced Ototoxicity Risk Factors in Iranian Patients with Solid Tumors: a Cohort, Prospective and Single Institute Study. Asian Pacific journal of cancer prevention : APJCP, 18(3), 753–758. https://doi.org/10.22034/APJCP.2017.18.3.753	Cohort
Frei, P., Mohler, E., Braun-Fahrländer, C., Fröhlich, J., Neubauer, G., Röösli, M., & QUALIFEX-team (2012). Cohort study on the effects of everyday life radio frequency electromagnetic field exposure on non-specific symptoms and tinnitus. Environment international, 38(1), 29–36. https://doi.org/10.1016/j.envint.2011.08.002	Cohort
Griest SE & Bishop PM (1998). Tinnitus as an Early Indicator of Permanent Hearing Loss: A 15 Year Longitudinal Study of Noise Exposed Workers. AAOHN Journal, Volume: 46 issue: 7, page(s): 325-329	Cohort
Kuttila S, Kuttila M, Le Bell Y, Alanen P, Jouko S. Aural symptoms and signs of temporomandibular disorders in association with treatment need and visits to a physician. Laryngoscope 1999;109:1669–1673.	Cohort
Laurell, G., & Jungnelius, U. (1990). High-dose cisplatin treatment: hearing loss and plasma concentrations. The Laryngoscope, 100(7), 724–734. https://doi.org/10.1288/00005537-199007000-00008	Cohort
Lew, H. L., Jerger, J. F., Guillory, S. B., & Henry, J. A. (2007). Auditory dysfunction in traumatic brain injury. Journal of rehabilitation research and development, 44(7), 921–928. https://doi.org/10.1682/jrrd.2007.09.0140	Cohort
Martinez, C., Wallenhorst, C., McFerran, D., & Hall, D. A. (2015). Incidence rates of clinically significant tinnitus: 10-year trend from a cohort study in England. Ear and hearing, 36(3), e69–e75. https://doi.org/10.1097/AUD.0000000000000121	Cohort
Mrena, R., Savolainen, S., Kiukaanniemi, H., Ylikoski, J., & Mäkitie, A. A. (2009). The effect of tightened hearing protection regulations on military noise-induced tinnitus. International journal of audiology, 48(6), 394–400. https://doi.org/10.1080/14992020902777225	Cohort
Muhr, P., & Rosenhall, U. (2011). The influence of military service on auditory health and the efficacy of a Hearing Conservation Program. Noise & health, 13(53), 320–327. https://doi.org/10.4103/1463-1741.82965	Cohort
Orenay-Boyacioglu, S., Caliskan, M., Boyacioglu, O., Coskunoglu, A., Bozkurt, G., & Cam, F. S. (2019). Chronic tinnitus and BDNF/GDNF CpG promoter methylations: a case-control study. Molecular biology reports, 46(4), 3929–3936. https://doi.org/10.1007/s11033-019-04837-0	Case-control
Prasad, R., Singh, A., Srivastava, R., Hosmane, G. B., Kushwaha, R. A., & Jain, A. (2016). Frequency of adverse events observed with second-line drugs among patients treated for multidrug-resistant tuberculosis. The Indian journal of tuberculosis, 63(2), 106–114. https://doi.org/10.1016/j.ijtb.2016.01.031	Cohort
Rasmussen, N., Johnsen, N. J., & Bohr, V. A. (1991). Otologic sequelae after pneumococcal meningitis: a survey of 164 consecutive cases with a follow-up of 94 survivors. The Laryngoscope, 101(8), 876–882. https://doi.org/10.1288/00005537-199108000-00012	Cohort
Scasso, F., Sprio, A. E., Canobbio, L., Scanarotti, C., Manini, G., Berta, G. N., & Bassi, A. M. (2017). Dietary supplementation of coenzyme Q10 plus multivitamins to hamper the ROS mediated cisplatin ototoxicity in humans: A pilot study. Heliyon, 3(2), e00251. https://doi.org/10.1016/j.heliyon.2017.e00251	Cohort
Sughrue, M. E., Yang, I., Han, S. J., Aranda, D., Kane, A. J., Amoils, M., Smith, Z. A., & Parsa, A. T. (2009). Non-audiofacial morbidity after Gamma Knife surgery for vestibular schwannoma, Neurosurgical Focus FOC, 27(6), E4. Retrieved Apr 17, 2022, from https://thejns.org/focus/view/journals/neurosurg-focus/27/6/article-pE4.xml	Cohort
Swanson, D. J., Sung, R. J., Fine, M. J., Orloff, J. J., Chu, S. Y., & Yu, V. L. (1992). Erythromycin ototoxicity: prospective assessment with serum concentrations and audiograms in a study of patients with pneumonia. The American journal of medicine, 92(1), 61–68. https://doi.org/10.1016/0002-9343(92)90016-5	Cohort
Tai, Y., & Husain, F. T. (2018). Right-Ear Advantage for Speech-in-Noise Recognition in Patients with Nonlateralized Tinnitus and Normal Hearing Sensitivity. Journal of the Association for Research in Otolaryngology : JARO, 19(2), 211–221. https://doi.org/10.1007/s10162-017-0647-3	Case-control
Tin, L. L., & Lim, O. P. (2000). A study on the effects of discotheque noise on the hearing of young patrons. Asia-Pacific journal of public health, 12(1), 37–40. https://doi.org/10.1177/101053950001200108	Cohort
Tuan, J. K., Ha, T. C., Ong, W. S., Siow, T. R., Tham, I. W., Yap, S. P., Tan, T. W., Chua, E. T., Fong, K. W., & Wee, J. T. (2012). Late toxicities after conventional radiation therapy alone for nasopharyngeal carcinoma. Radiotherapy and oncology : journal of the European Society for Therapeutic Radiology and Oncology, 104(3), 305–311. https://doi.org/10.1016/j.radonc.2011.12.028	Cohort
Ullah, R., Bailie, N., Crowther, S., & Cullen, J. (2004). Noise exposure in orthopaedic practice: potential health risk. The Journal of laryngology and otology, 118(6), 413–416. https://doi.org/10.1258/002221504323219509	Cohort
Yurgil, K. A., Clifford, R. E., Risbrough, V. B., Geyer, M. A., Huang, M., Barkauskas, D. A., Vasterling, J. J., MRS Team, & Baker, D. G. (2016). Prospective Associations Between Traumatic Brain Injury and Postdeployment Tinnitus in Active-Duty Marines. The Journal of head trauma rehabilitation, 31(1), 30–39. https://doi.org/10.1097/HTR.0000000000000117	Cohort
Zieliński, G., Suwała, M., Ginszt, M., Szkutnik, J., & Gawda, P. (2019). The relationship between masticatory muscles activity and tinnitus – preliminary study. Family Medicine & Primary Care Review, 21(1), 66-69. https://doi.org/10.5114/fmpcr.2019.82981	Case-control
